# Supplementary material for: Physiological and Proteomic Responses of Contrasting Alfalfa (Medicago sativa L.) Varieties to PEG-Induced Osmotic Stress
Source: Front Plant Sci. 2018 Feb 28;9:242. doi: 10.3389/fpls.2018.00242 (PMC5835757; doi:10.3389/fpls.2018.00242)
Supplement: Supplementary file 6 [file Data_Sheet_5.XLSX]

## Sheet: M. sativa L.cv.Longzhong
Differentially accumulated proteins (DAPs) in Medicago sativa L.cv.Longzhong roots subject to PEG-induced osmotic stress
Up-regulated proteins in Medicago sativa L.cv.Longzhong
	Protein ID	Accession	Proteins	Species	Ratioa	Mean_Foldb	Fold_SDc	log2_FC(ZT/ZC)d	P-valuee
CARBOHYDRATE AND ENERGY METABOLISM(3)
1	Unigene0024997	gi|358347084	6-Phosphofructokinase	Medicago truncatula	1.722|2.127|1.525	1.755	0.253	0.811546	0.0275633
2	Unigene0048394	gi|358345353	L-idonate 5-dehydrogenase	Medicago truncatula	1.948|1.865|1.626	1.823	0.137	0.866176	0.00833453
3	Unigene0038574	gi|657380149	Sucrose synthase	Medicago truncatula	1.930|1.747|1.660	1.797	0.114	0.845538	0.00589192
STRESS AND DEFENSE (24)
4	Unigene0027092	gi|657398861	Glutathione S-transferase, amino-terminal domain protein	Medicago truncatula	2.557|4.560|2.830	2.953	0.958	1.5622	0.022622
5	Unigene0028797	gi|357519093	Glutathione S-transferase	Medicago truncatula	2.356|1.715|1.757	2.056	0.314	1.04011	0.023554
6	Unigene0034597	gi|401716808	Glutathione peroxidase, partial	Medicago sativa	1.684|2.774|2.380	2.071	0.496	1.05036	0.0322185
7	Unigene0042833	gi|657398861	Glutathione S-transferase, amino-terminal domain protein	Medicago truncatula	1.819|2.074|2.193	1.968	0.168	0.976453	0.00612246
8	Unigene0044049	gi|657403465	Glutathione S-transferase tau	Medicago truncatula	1.602|1.857|1.654	1.688	0.111	0.755581	0.00702197
9	Unigene0036372	gi|261889456	S-adenosyl-L-methionine: caffeic acid 3-0-methyltransferase	Medicago sativa	1.816|1.518|1.434	1.596	0.164	0.674548	0.0232376
10	Unigene0033127	gi|399168	RecName: Full=Probable cinnamyl alcohol dehydrogenase; Short=CAD	Medicago sativa	2.062|2.503|1.706	2.067	0.327	1.04742	0.0225476
11	Unigene0031861	gi|357448835	Desiccation-related protein PCC13-62	Medicago truncatula	1.614|1.693|1.403	1.548	0.124	0.630726	0.0154487
12	Unigene0027139	gi|657386375	Late embryogenesis abundant protein group 3 protein	Medicago truncatula	3.087|2.185|4.558	2.92	1.041	1.54614	0.0329079
13	Unigene0027520	gi|289540897	Dehydrin b	Trifolium repens	1.996|2.338|1.661	1.997	0.276	0.997889	0.0203422
14	Unigene0032293	gi|187710977	Group 3 LEA protein	Medicago sativa	2.252|3.255|3.622	2.753	0.648	1.46093	0.0169169
15	Unigene0023926	gi|357452533	Flavoprotein wrbA	Medicago truncatula	1.602|1.783|1.382	1.582	0.164	0.661398	0.0250644
16	Unigene0043134	gi|657395923	Glycoside hydrolase family 18 protein	Medicago truncatula	2.675|1.564|2.216	2.152	0.456	1.106	0.0420449
17	Unigene0023978	gi|657377352	Glutaredoxin C4	Medicago truncatula	1.464|1.837|1.793	1.713	0.167	0.776874	0.018263
18	Unigene0041136	gi|357515827	MLP-like protein	Medicago truncatula	1.956|1.403|1.676	1.752	0.237	0.808946	0.0338456
19	Unigene0053905	gi|357512535	Hydroquinone glucosyltransferase	Medicago truncatula	2.595|2.892|1.717	2.32	0.505	1.21411	0.0330723
20	Unigene0034469	gi|657389676	FAD-binding berberine family protein	Medicago truncatula	1.851|1.804|2.296	1.97	0.222	0.978213	0.0124764
21	Unigene0045293	gi|298364452	Chitinase	Medicago sativa	4.725|3.394|3.192	3.661	0.689	1.8724	0.00851121
22	Unigene0033874	gi|357448653	Reticuline oxidase-like protein	Medicago truncatula	2.057|1.360|1.812	1.734	0.289	0.793741	0.0475974
23	Unigene0052989	gi|358348678	Low-temperature-induced 65 kDa protein	Medicago truncatula	2.669|2.517|3.590	2.823	0.485	1.49745	0.0105686
24	Unigene0027213	gi|357502825	Aldo/keto reductase	Medicago truncatula	1.777|1.857|1.522	1.735	0.144	0.794721	0.0123082
25	Unigene0027214	gi|357502825	Aldo/keto reductase	Medicago truncatula	1.777|1.857|1.522	1.735	0.144	0.794721	0.0123082
26	Unigene0027169	gi|657376365	Pirin-like plant protein	Medicago truncatula	3.266|3.122|2.296	2.881	0.428	1.52633	0.0109056
27	Unigene0041003	gi|657388755	Glucan endo-1,3-beta-glucosidase	Medicago truncatula	7.005|8.341|3.138	5.628	2.27	2.49272	0.0287469
PROTEIN METABOLISM(7)
28	Unigene0020849	gi|657390899	2-Oxoacid dehydrogenase acyltransferase family protein	Medicago truncatula	1.831|1.587|1.897	1.75	0.135	0.807208	0.00907135
29	Unigene0032219	gi|357446505	Asparagine synthetase	Medicago truncatula	1.492|1.871|1.815	1.644	0.186	0.716973	0.0167745
30	Unigene0026075	gi|356668563	Delta-1-pyrroline-5-carboxylate synthetase 3	Medicago truncatula	1.664|1.993|1.397	1.66	0.245	0.731059	0.0380418
31	Unigene0034315	gi|357477461	Delta-1-pyrroline-5-carboxylate dehydrogenase 1 protein	Medicago truncatula	1.621|2.130|1.453	1.683	0.292	0.750941	0.0420275
32	Unigene0021567	gi|357492793	Ferritin-2	Medicago truncatula	1.955|1.893|2.305	2.03	0.183	1.02181	0.0072017
33	Unigene0047450	gi|357479289	Lysine-ketoglutarate reductase/saccharopine dehydrogenase	Medicago truncatula	1.845|2.488|1.498	1.878	0.415	0.909263	0.0487041
34	Unigene0035129	gi|657386640	Phosphatidylethanolamine-binding protein	Medicago truncatula	2.296|1.719|2.915	2.214	0.498	1.14647	0.0334067
MEMBRANE AND TRANSOPORT(3)
35	Unigene0049093	gi|657399230	MATE subfamily protein	Medicago truncatula	1.499|1.611|2.260	1.727	0.341	0.78866	0.0466086
36	Unigene0057813	gi|358347278	Protein tolB	Medicago truncatula	2.094|2.272|1.805	2.09	0.195	1.06319	0.00873086
37	Unigene0029854	gi|657373921	Plastocyanin-like domain protein	Medicago truncatula	2.545|2.248|2.276	2.406	0.143	1.26654	0.00213316
SIGNAL TRANSDUCTION(0)
TRANSCRIPTION(1)
38	Unigene0043751	gi|590650257	Nucleus-like protein	Theobroma cacao	1.534|1.808|1.859	1.742	0.143	0.800597	0.0117832
CELL WALL AND CELL CYTOSKELETON(4)
39	Unigene0014393	gi|357504351	Polygalacturonase-like protein	Medicago truncatula	1.701|2.040|1.909	1.888	0.14	0.917021	0.00699889
40	Unigene0038365	gi|357479711	Xyloglucan endotransglucosylase/hydrolase	Medicago truncatula	2.483|4.176|2.025	2.555	0.985	1.35349	0.042245
41	Unigene0053192	gi|357440775	Xyloglucan-specific endoglucanase inhibitor protein	Medicago truncatula	1.678|1.997|1.346	1.646	0.267	0.718917	0.0479869
42	Unigene0028631	gi|657390001	Expansin-B1-like protein	Medicago truncatula	3.832|4.841|2.636	3.565	0.924	1.83372	0.0181295
UNKNOWN(5)
43	Unigene0025219	gi|502154791	PREDICTED: serine/arginine-rich splicing factor RSZ21	Cicer arietinum	1.873|1.428|1.538	1.585	0.191	0.664389	0.0282272
44	Unigene0025220	gi|502154791	PREDICTED: serine/arginine-rich splicing factor RSZ21	Cicer arietinum	1.873|1.428|1.538	1.585	0.191	0.664389	0.0282272
45	Unigene0036255	gi|502167803	PREDICTED: dirigent protein	Cicer arietinum	1.308|1.818|1.616	1.589	0.21	0.668056	0.0430382
46	Unigene0029877	gi|502122510	PREDICTED: 2-alkenal reductase (NADP(+)-dependent)-like	Cicer arietinum	1.870|2.555|1.791	2.006	0.349	1.00419	0.0235818
47	Unigene0050195	gi|571481908	PREDICTED: thaumatin-like protein 1a-like	Glycine max	7.986|10.872|5.073	7.338	2.452	2.87548	0.0116906
Down-regulated proteins in Medicago sativa L.cv.Longzhong
	Protein ID	Accession	Proteins	Species	Ratioa	Mean_Foldb	Fold_SDc	log2_FC(ZT/ZC)d	P-valuee
CARBOHYDRATE AND ENERGY METABOLISM(0)
STRESS AND DEFENSE(16)
48	Unigene0037531	gi|75293247	RecName: Full=Isoflavone 2'-hydroxylase; AltName: Full=4'-methoxyisoflavone 2'-hydroxylase; AltName: Full=Cytochrome P450 81E7	Medicago truncatula	0.560|0.511|0.485	0.513	0.032	-0.963893	0.00405242
49	Unigene0053579	gi|537296	Chalcone reductase	Medicago sativa	0.644|0.591|0.401	0.556	0.105	-0.847934	0.0498452
50	Unigene0030434	gi|657394889	Chalcone and stilbene synthase family protein	Medicago truncatula	0.641|0.606|0.521	0.589	0.05	-0.764421	0.0133127
51	Unigene0050912	gi|358348252	Isoflavonoid glucosyltransferase	Medicago truncatula	0.515|0.440|0.707	0.525	0.116	-0.930699	0.0484812
52	Unigene0047283	gi|357500461	Aldehyde dehydrogenase	Medicago truncatula	0.524|0.630|0.755	0.64	0.095	-0.642743	0.0481912
53	Unigene0031739	gi|657391863	CXE carboxylesterase	Medicago truncatula	0.631|0.500|0.618	0.572	0.06	-0.806987	0.0180935
54	Unigene0043062	gi|84514137	Cytochrome P450 monooxygenase CYP72A68	Medicago truncatula	0.654|0.549|0.640	0.609	0.047	-0.716177	0.0124584
55	Unigene0045751	gi|657387629	Strictosidine synthase family protein	Medicago truncatula	0.668|0.693|0.593	0.646	0.043	-0.630166	0.0118138
56	Unigene0051082	gi|1279563	Num1	Medicago sativa	0.685|0.717|0.535	0.652	0.08	-0.617524	0.0395181
57	Unigene0031357	gi|657386414	2-oxoglutarate-dependent dioxygenase	Medicago truncatula	0.643|0.692|0.579	0.639	0.046	-0.64692	0.012952
58	Unigene0047758	gi|357484117	Seed lipoxygenase	Medicago truncatula	0.599|0.377|0.595	0.51	0.105	-0.97187	0.0485908
59	Unigene0058045	gi|657384259	Seed linoleate 9S-lipoxygenase	Medicago truncatula	0.336|0.387|0.483	0.409	0.061	-1.28857	0.0127805
60	Unigene0043575	gi|657384155	Isoflavone reductase-like protein	Medicago truncatula	0.708|0.701|0.546	0.646	0.075	-0.630824	0.0360873
61	Unigene0046736	gi|357445729	Glucosyltransferase	Medicago truncatula	0.524|0.563|0.707	0.588	0.079	-0.766783	0.0284434
62	Unigene0039289	gi|657378386	GDSL-like lipase/acylhydrolase	Medicago truncatula	0.552|0.596|0.614	0.582	0.027	-0.77994	0.00347861
63	Unigene0054871	gi|357470367	UDP-glucuronosyltransferase 2B5	Medicago truncatula	0.550|0.484|0.550	0.529	0.031	-0.919973	0.00434715
PROTEIN METABOLISM(3)
64	Unigene0031734	gi|357449279	Narbonin	Medicago truncatula	0.526|0.489|0.565	0.522	0.031	-0.939177	0.00425393
65	Unigene0020394	gi|357481763	Hydroxymethylglutaryl-CoA synthase	Medicago truncatula	0.558|0.367|0.525	0.47	0.084	-1.09079	0.0294778
66	Unigene0039189	gi|357467711	Phosphoglycerate dehydrogenase	Medicago truncatula	0.532|0.426|0.680	0.533	0.105	-0.907621	0.0439704
MEMBRANE AND TRANSOPORT(0)
SIGNAL TRANSDUCTION(3)
67	Unigene0023510	gi|698347596	Cytochrome P450 monooxygenase CYP716A12	Medicago sativa	0.377|0.484|0.552	0.486	0.074	-1.04022	0.0206609
68	Unigene0052168	gi|657388736	Multi-copper oxidase-like protein	Medicago truncatula	0.652|0.688|0.570	0.631	0.05	-0.663528	0.0145942
69	Unigene0046366	gi|657375364	Evolutionarily carboxy-terminal region protein	Medicago truncatula	0.630|0.719|0.623	0.653	0.044	-0.614972	0.0115868
TRANSCRIPTION(1)
70	Unigene0017471	gi|657393760	Deoxyuridine 5'-triphosphate nucleotidohydrolase	Medicago truncatula	0.551|0.565|0.771	0.632	0.101	-0.661168	0.0480622
CELL WALL AND CELL CYTOSKELETON(0)
UNKNOWN(1)
71	Unigene0040350	gi|502176380	PREDICTED: high-affinity nitrate transporter 3.1-like	Cicer arietinum	0.479|0.404|0.298	0.367	0.079	-1.44447	0.0206922
Bond font in table represents the annonation of common differentially expressed proteins identified in Medicago sativa L.cv.Longzhong and Medicago sativa L.cv. Gannong No.3.
The fold change (FC ) was calculated as the average ratio of the stressed Longzhong(ZT) to non-stressed Longzhong(ZC).
a represented the fold change values of three biological replicates.
b represented mean fold-change values of three biological replicates.
c represented the standard deviation of mean fold-change.
d and e represented significant up-regulated and down-regulated proteins with a 1.5-fold cutoff with a P-value less than 0.05. Non-significant changes are not listed in the table.
