# Supplementary material for: Physiological and Proteomic Responses of Contrasting Alfalfa (Medicago sativa L.) Varieties to PEG-Induced Osmotic Stress
Source: Front Plant Sci. 2018 Feb 28;9:242. doi: 10.3389/fpls.2018.00242 (PMC5835757; doi:10.3389/fpls.2018.00242)
Supplement: Supplementary file 7 [file Data_Sheet_6.XLSX]

## Sheet: M.sativa L.cv.Gannong No.3
Differentially accumulated proteins (DAPs) in Medicago sativa L.cv.Gannong No.3 roots subject to PEG-induced osmotic stress
Up-regulated proteins in Medicago sativa L.cv.Gannong No.3
	Protein ID	Accession	Proteins	Species	Ratioa	Mean_Foldb	Fold_SDc	log2_FC(GT/GC)d	P-valuee
CARBOHYDRATE AND ENERGY METABOLISM(3)
1	Unigene0048100	gi|657394832	NAD-dependent aldehyde dehydrogenase (ALDH)family protein	Medicago truncatula	1.381|1.597|1.961	1.613	0.242	0.68966	0.040703
2	Unigene0041005	gi|657390675	Raffinose synthase or seed inhibition protein	Medicago truncatula	1.515|1.527|1.686	1.572	0.078	0.652901	0.00572666
3	Unigene0048712	gi|357481387	UDP-glucose 4-epimerase	Medicago truncatula	1.684|1.429|1.890	1.646	0.19	0.718648	0.0249472
STRESS AND DEFENSE (18)
4	Unigene0030656	gi|30580341	RecName: Full=Caffeoyl-CoA O-methyltransferase; AltName: Full=Trans-caffeoyl-CoA 3-O-methyltransferase; Short=CCoAMT; Short=CCoAOMT	Medicago sativa	1.661|1.770|1.484	1.63	0.118	0.704473	0.0108606
5	Unigene0035241	gi|971564	Peroxidase2	Medicago sativa	2.387|1.658|1.534	1.792	0.382	0.841663	0.047723
6	Unigene0041257	gi|6685732	RecName: Full=Class-10 pathogenesis-related protein 1; AltName: Full=MSPR10-1	Medicago sativa	1.996|1.538|1.451	1.63	0.241	0.705257	0.0365595
7	Unigene0023952	gi|1800141	Class I chitinase	Medicago sativa	1.437|1.931|1.852	1.71	0.219	0.774314	0.0274658
8	Unigene0012509	gi|657388630	Disease resistance-responsive, dirigent domain protein	Medicago truncatula	2.336|1.992|1.626	1.942	0.293	0.957356	0.0233325
9	Unigene0028872	gi|357468459	Disease resistance response protein	Medicago truncatula	2.110|1.764|1.464	1.74	0.267	0.799203	0.0331089
10	Unigene0036306	gi|357511909	Epoxide hydrolase	Medicago truncatula	1.842|1.698|1.348	1.601	0.209	0.678842	0.0360043
11	Unigene0052640	gi|657387701	Pyridine nucleotide-disulfide oxidoreductase family protein	Medicago truncatula	2.660|2.463|1.880	2.283	0.335	1.191	0.0154507
12	Unigene0038977	gi|657404583	Glutathione S-transferase, amino-terminal domain protein	Medicago truncatula	2.488|2.415|2.427	2.443	0.032	1.28865	0.000103881
13	Unigene0043795	gi|357469257	Aldose reductase	Medicago truncatula	2.445|2.674|1.905	2.294	0.326	1.1976	0.0142616
14	Unigene0027033	gi|357502825	Aldo/keto reductase	Medicago truncatula	1.919|1.988|2.667	2.144	0.341	1.10057	0.0176896
15	Unigene0045293	gi|298364452	Chitinase	Medicago sativa	3.268|1.866|2.347	2.366	0.596	1.24241	0.0320322
16	Unigene0033874	gi|357448653	Reticuline oxidase-like protein	Medicago truncatula	1.876|1.548|1.645	1.679	0.138	0.747423	0.0116481
17	Unigene0052989	gi|358348678	Low-temperature-induced 65 kDa protein	Medicago truncatula	2.227|2.710|3.571	2.732	0.565	1.45008	0.01744
18	Unigene0027213	gi|357502825	Aldo/keto reductase	Medicago truncatula	2.278|2.096|3.344	2.469	0.56	1.30401	0.023414
19	Unigene0027214	gi|357502825	Aldo/keto reductase	Medicago truncatula	2.278|2.096|3.344	2.469	0.56	1.30401	0.023414
20	Unigene0027169	gi|657376365	Pirin-like plant protein	Medicago truncatula	3.311|4.505|3.086	3.538	0.63	1.82283	0.00817008
21	Unigene0039826	gi|357448997	Glucan endo-1,3-beta-glucosidase	Medicago truncatula	1.709|1.715|2.188	1.846	0.226	0.884523	0.0169645
PROTEIN METABOLISM (9)
22	Unigene0040207	gi|357480003	Heat-shock protein	Medicago truncatula	2.212|3.311|1.739	2.257	0.678	1.17462	0.0457074
23	Unigene0034660	gi|657380358	Homoglutathione synthetase	Medicago truncatula	1.876|1.553|1.462	1.612	0.179	0.688884	0.0233566
24	Unigene0045223	gi|357477137	Eukaryotic peptide chain release factor subunit 1-1	Medicago truncatula	1.664|2.475|1.832	1.934	0.354	0.951764	0.0301371
25	Unigene0036574	gi|357498545	Kunitz-type trypsin inhibitor-like 2 protein	Medicago truncatula	3.597|1.992|2.028	2.357	0.77	1.23673	0.0441936
26	Unigene0045378	gi|657399012	Kunitz type trypsin inhibitor	Medicago truncatula	2.387|4.608|3.774	3.33	0.952	1.73536	0.023721
27	Unigene0011700	gi|357473729	Glutelin type-A	Medicago truncatula	2.079|1.517|1.567	1.687	0.256	0.754707	0.033466
28	Unigene0046215	gi|657390488	ATP-dependent chaperone ClpB	Medicago truncatula	1.894|1.623|1.471	1.645	0.176	0.717857	0.0207579
29	Unigene0047450	gi|357479289	Lysine-ketoglutarate reductase/saccharopine dehydrogenase	Medicago truncatula	2.028|2.183|1.590	1.899	0.254	0.925038	0.0210311
30	Unigene0035129	gi|657386640	Phosphatidylethanolamine-binding protein	Medicago truncatula	1.996|4.149|3.690	2.962	0.979	1.56633	0.0374192
MEMBRANE AND TRANSOPORT(0)
SIGNAL TRANSDUCTION(4)
31	Unigene0024967	gi|657399623	Cysteine-rich RLK (receptor-like kinase) protein	Medicago truncatula	1.536|2.421|2.475	2.044	0.442	1.03111	0.0414304
32	Unigene0029883	gi|71534999	Monooxygenase	Medicago sativa	1.698|1.808|1.825	1.775	0.056	0.827939	0.00155656
33	Unigene0029885	gi|71534999	Monooxygenase	Medicago sativa	1.698|1.808|1.825	1.775	0.056	0.827939	0.00155656
34	Unigene0032229	gi|357480963	12-Oxophytodienoate reductase	Medicago truncatula	1.477|2.096|1.621	1.694	0.267	0.760398	0.035905
TRANSCRIPTION(0)
CELL WALL AND CELL CYTOSKELETON(3)
35	Unigene0039434	gi|357449039	Beta xylosidase	Medicago truncatula	1.538|1.600|1.495	1.543	0.043	0.625934	0.00205495
36	Unigene0053192	gi|357440775	Xyloglucan-specific endoglucanase inhibitor protein	Medicago truncatula	1.828|2.342|2.381	2.152	0.254	1.10573	0.0119702
37	Unigene0028631	gi|657390001	Expansin-B1-like protein	Medicago truncatula	2.237|4.167|2.252	2.653	0.936	1.40736	0.0388959
UNKNOWN(4)
38	Unigene0026878	gi|502118925	PREDICTED: peroxidase 12	Cicer arietinum	2.020|1.873|2.762	2.157	0.394	1.10884	0.0223612
39	Unigene0058449	gi|502089819	PREDICTED: epidermis-specific secreted glycoprotein EP1	Cicer arietinum	2.463|1.992|2.008	2.134	0.219	1.09337	0.00819354
40	Unigene0029877	gi|502122510	PREDICTED: 2-alkenal reductase (NADP(+)-dependent)-like	Cicer arietinum	1.795|2.695|1.931	2.075	0.402	1.05289	0.0270785
41	Unigene0050195	gi|571481908	PREDICTED: thaumatin-like protein 1a-like	Glycine max	14.085|21.277|24.390	18.868	4.441	4.23786	0.00308315
Down-regulated proteins in Medicago sativa L.cv.Gannong No.3
	Protein ID	Accession	Proteins	Species	Ratioa	Mean_Foldb	Fold_SDc	log2_FC(GT/GC)d	P-valuee
CARBOHYDRATE AND ENERGY METABOLISM(1)
42	Unigene0045162	gi|3832512	Granule-bound glycogen (starch) synthase	Astragalus membranaceus	0.519|0.482|0.587	0.526	0.044	-0.92777	0.00791552
STRESS AND DEFENSE(9)
43	Unigene0043572	gi|1708426	RecName: Full=Isoflavone reductase; Short=IFR; AltName: Full=2'-hydroxyisoflavone reductase; AltName: Full=NADPH:isoflavone oxidoreductase	Medicago sativa	0.402|0.490|0.561	0.475	0.066	-1.07359	0.0169418
44	Unigene0043573	gi|1708426	RecName: Full=Isoflavone reductase; Short=IFR; AltName: Full=2'-hydroxyisoflavone reductase; AltName: Full=NADPH:isoflavone oxidoreductase	Medicago sativa	0.402|0.490|0.561	0.475	0.066	-1.07359	0.0169418
45	Unigene0043574	gi|1708426	RecName: Full=Isoflavone reductase; Short=IFR; AltName: Full=2'-hydroxyisoflavone reductase; AltName: Full=NADPH:isoflavone oxidoreductase	Medicago sativa	0.402|0.490|0.561	0.475	0.066	-1.07359	0.0169418
46	Unigene0050371	gi|357495747	Germin-like protein subfamily 1 member	Medicago truncatula	0.510|0.662|0.730	0.62	0.093	-0.690045	0.0485016
47	Unigene0040959	gi|357438609	Early nodulin	Medicago truncatula	0.604|0.606|0.543	0.583	0.029	-0.778489	0.00438215
48	Unigene0041135	gi|357515837	MLP-like protein	Medicago truncatula	0.654|0.526|0.715	0.621	0.079	-0.687061	0.0360146
49	Unigene0046736	gi|357445729	Glucosyltransferase	Medicago truncatula	0.422|0.617|0.604	0.531	0.091	-0.912778	0.0377184
50	Unigene0039289	gi|657378386	GDSL-like lipase/acylhydrolase	Medicago truncatula	0.574|0.758|0.669	0.658	0.076	-0.602805	0.0363326
51	Unigene0054871	gi|357470367	UDP-glucuronosyltransferase 2B5	Medicago truncatula	0.489|0.568|0.657	0.563	0.069	-0.828632	0.0219422
PROTEIN METABOLISM(14)
52	Unigene0014146	gi|357512497	Ubiquitin carrier protein	Medicago truncatula	0.643|0.588|0.637	0.622	0.025	-0.686164	0.00353991
53	Unigene0033122	gi|357473799	Ubiquitin carrier protein	Medicago truncatula	0.643|0.588|0.637	0.622	0.025	-0.686164	0.00353991
54	Unigene0033123	gi|357473801	Ubiquitin carrier protein	Medicago truncatula	0.643|0.588|0.637	0.622	0.025	-0.686164	0.00353991
55	Unigene0037732	gi|357491529	Ubiquitin carrier protein	Medicago truncatula	0.643|0.588|0.637	0.622	0.025	-0.686164	0.00353991
56	Unigene0037735	gi|357460519	Ubiquitin carrier protein	Medicago truncatula	0.643|0.588|0.637	0.622	0.025	-0.686164	0.00353991
57	Unigene0029614	gi|357508341	Translocon-associated protein subunit beta	Medicago truncatula	0.506|0.519|0.668	0.555	0.074	-0.848264	0.0226066
58	Unigene0022615	gi|657380134	60S ribosomal protein L18-3	Medicago truncatula	0.498|0.364|0.541	0.454	0.077	-1.13816	0.0234036
59	Unigene0031134	gi|357446687	Ribosomal protein L15	Medicago truncatula	0.744|0.523|0.550	0.591	0.1	-0.758445	0.0429968
60	Unigene0032565	gi|657377014	Ribosomal protein L7Ae/L30e/S12e/Gadd45 family protein	Medicago truncatula	0.577|0.439|0.622	0.534	0.079	-0.905864	0.0283996
61	Unigene0034347	gi|357438209	60S ribosomal protein L13a	Medicago truncatula	0.686|0.525|0.691	0.624	0.078	-0.681074	0.0359924
62	Unigene0049098	gi|357463609	Argininosuccinate synthase	Medicago truncatula	0.719|0.696|0.596	0.666	0.054	-0.586565	0.0200919
63	Unigene0029994	gi|657388041	Fasciclin domain protein, partial	Medicago truncatula	0.609|0.536|0.765	0.623	0.097	-0.683172	0.0468851
64	Unigene0020394	gi|357481763	Hydroxymethylglutaryl-CoA synthase	Medicago truncatula	0.645|0.512|0.685	0.605	0.075	-0.725668	0.0306387
65	Unigene0039189	gi|357467711	Phosphoglycerate dehydrogenase	Medicago truncatula	0.661|0.515|0.696	0.613	0.079	-0.705167	0.0358542
MEMBRANE AND TRANSOPORT(8)
66	Unigene0030703	gi|357508379	Phosphate carrier protein	Medicago truncatula	0.611|0.686|0.652	0.648	0.031	-0.625115	0.00596172
67	Unigene0028444	gi|357464047	Major facilitator superfamily domain-containing protein	Medicago truncatula	0.673|0.696|0.595	0.651	0.043	-0.618239	0.0123839
68	Unigene0019118	gi|657388858	ADP/ATP carrier protein	Medicago truncatula	0.535|0.537|0.745	0.591	0.1	-0.758161	0.0425487
69	Unigene0026574	gi|357517049	ADP-ribosylation factor GTPase-activating protein AGD10	Medicago truncatula	0.582|0.564|0.687	0.607	0.054	-0.7213	0.0149465
70	Unigene0048801	gi|657381361	Sugar porter (SP) family MFS transporter	Medicago truncatula	0.664|0.443|0.526	0.529	0.092	-0.917877	0.0337029
71	Unigene0043649	gi|357492595	Aquaporin PIP11	Medicago truncatula	0.303|0.434|0.488	0.392	0.079	-1.35257	0.0236421
72	Unigene0039136	gi|222431975	Aquaporin	Medicago falcata	0.726|0.483|0.539	0.566	0.105	-0.822118	0.0450247
73	Unigene0022595	gi|357438479	Synaptotagmin-7	Medicago truncatula	0.684|0.599|0.617	0.631	0.037	-0.663572	0.007593
SIGNAL TRANSDUCTION(2)
74	Unigene0034032	gi|2951684	Lectin	Medicago	0.526|0.490|0.424	0.476	0.042	-1.07016	0.00736893
75	Unigene0050985	gi|657394293	Inactive purple acid phosphatase-like protein	Medicago truncatula	0.582|0.608|0.510	0.564	0.042	-0.827006	0.00836793
TRANSCRIPTION(6)
76	Unigene0018761	gi|357464165	RNA-binding protein	Medicago truncatula	0.519|0.677|0.642	0.605	0.068	-0.725668	0.025606
77	Unigene0018762	gi|357464165	RNA-binding protein	Medicago truncatula	0.519|0.677|0.642	0.605	0.068	-0.725668	0.025606
78	Unigene0018763	gi|357464165	RNA-binding protein	Medicago truncatula	0.519|0.677|0.642	0.605	0.068	-0.725668	0.025606
79	Unigene0018764	gi|357464165	RNA-binding protein	Medicago truncatula	0.519|0.677|0.642	0.605	0.068	-0.725668	0.025606
80	Unigene0050862	gi|357460695	FACT complex subunit SPT16	Medicago truncatula	0.649|0.686|0.664	0.666	0.015	-0.586244	0.0015264
81	Unigene0028412	gi|6688808	O-diphenol-O-methyl transferase	Medicago sativa subsp. x varia	0.729|0.509|0.520	0.571	0.102	-0.809003	0.0422294
CELL WALL AND CELL CYTOSKELETON(4)
83	Unigene0030219	gi|657386638	Tubulin beta-1 chain	Medicago truncatula	0.495|0.456|0.534	0.493	0.032	-1.01982	0.00415405
84	Unigene0054811	gi|357469063	Tubulin beta chain	Medicago truncatula	0.767|0.629|0.595	0.656	0.075	-0.609125	0.0326429
85	Unigene0026321	gi|14423868	RecName: Full=Profilin-2; AltName: Full=Pollen allergen Hev b 8.0102; AltName: Allergen=Hev b 8.0102	Hevea brasiliensis	0.508|0.325|0.471	0.419	0.081	-1.25641	0.0254081
86	Unigene0026322	gi|14423868	RecName: Full=Profilin-2; AltName: Full=Pollen allergen Hev b 8.0102; AltName: Allergen=Hev b 8.0102	Hevea brasiliensis	0.508|0.325|0.471	0.419	0.081	-1.25641	0.0254081
UNKNOWN(5)
87	Unigene0018557	gi|802610001	PREDICTED: ubiquitin-conjugating enzyme E2-17 kDa	Jatropha curcas	0.643|0.588|0.637	0.622	0.025	-0.686164	0.00353991
88	Unigene0026412	gi|502134010	PREDICTED: protein argonaute 4-like	Cicer arietinum	0.576|0.694|0.693	0.649	0.056	-0.62293	0.0204619
89	Unigene0032689	gi|502176054	PREDICTED: bifunctional dTDP-4-dehydrorhamnose 3,5-epimerase/dTDP-4-dehydrorhamnose reductase	Cicer arietinum	0.568|0.591|0.614	0.59	0.019	-0.76015	0.00187741
90	Unigene0036996	gi|502142141	PREDICTED: protein exordium-like 2	Cicer arietinum	0.560|0.629|0.672	0.617	0.046	-0.696587	0.0122241
91	Unigene0040350	gi|502176380	PREDICTED: high-affinity nitrate transporter 3.1-like	Cicer arietinum	0.483|0.265|0.348	0.344	0.092	-1.53903	0.0269679
Bond proteins represent the annonation of common differentially expressed proteins identified in Medicago sativa L.cv.Longzhong and Medicago sativa L.cv. Gannong No.3.
The fold change (FC ) was calculated as the average ratio of the stressed Gannong No.3 (GT) to non-stressed Gannong No.3 (GC).
a represented the fold change values of three biological replicates.
b represented mean fold-change values of three biological replicates.
c represented the standard deviation of mean fold-change.
d and e represented significant up-regulated and down-regulated proteins with a 1.5-fold cutoff with a P-value less than 0.05. Non-significant changes are not listed in the table.
